# Supplementary material for: Assessment of heterocyclic aromatic amines contents in flamed and braised chicken in Burkina Faso
Source: PLoS One. 2022 Dec 30;17(12):e0278712. doi: 10.1371/journal.pone.0278712 (PMC9803208; doi:10.1371/journal.pone.0278712)
Supplement: S1 Data — (XLSX) [file pone.0278712.s001.xlsx]

## Sheet: Feuil1
Echan	Type de poulet	Sampling zone	MeIQ ng/g	Eca.type	IQ ng/g	Eca type	4-8 DiMeIQ	Ecartype	Trp-P2 ng/g	Ecartype	Trp-P1 ng/g	Ecartype	Phip ng/g	Ecartype	AaC	Ecartype	MeAaC	Ecartype
PFLB001	Flamed chicken	Couronne 1	0	0	0.536145	0	0	0	0	0	0	0	0	0	0	0	0	0
PFLB002	Flamed chicken	Couronne 1	0	0	0	0	0	0	0	0	0	0	0	0	0	0	0	0
PFLB004	Flamed chicken	Couronne 2	0	0	0.498795	0	0	0	0	0	11.9482	0	0	0	1.46988	0	0	0
PFLB005	Flamed chicken	Couronne 2	0	0	0.186145	0.263248	0	0	0	0	0	0	0	0	0	0	0	0
PFLB006	Flamed chicken	Couronne 2	0.353012	0.0579316	1.06988	0	0	0	0	0	0	0	0	0	0	0	0	0
PFLB007	Flamed chicken	Couronne 2	0.195783	0.276879	0	0	0	0	0	0	0	0	0	0	0	0	0	0
PFLB008	Flamed chicken	Couronne 2	3.09398	0.165276	0.186145	0.263248	0	0	0	0	0	0	0	0	0	0	0	0
PFLB009	Flamed chicken	Couronne 2	19.7066	0.02641	4.84458	0	0	0	0	0	530.308	14.776	57.3699	0	0	0	0	0
PFLB010	Flamed chicken	Couronne 2	0	0	0	0	0	0	0	0	201.455	3.36259	0	0	0	0	0	0
PFLB011	Flamed chicken	Couronne 2	0	0	0.611446	0.00937129	0	0	0	0	0	0	0	0	0	0	0	0
PFLB012	Flamed chicken	Couronne 2	0	0	0	0	0	0	4.67229	0	0	0	0	0	0	0	0	0
PFLB013	Flamed chicken	Couronne 2	0.11747	0.166127	0	0	0	0	0	0	4.29639	2.57966	0	0	0	0	0	0
PFLB014	Flamed chicken	Couronne 2	0	0	0	0	0	0	0	0	90.0916	21.496	0	0	1.34217	0	2.00241	0
PFLB015	Flamed chicken	Couronne 2	0	0	0	0	0	0	0	0	0	0	0	0	4.88434	1.04618	0	0
PFLB016	Flamed chicken	Couronne 2	0	0	0	0	0	0	0	0	0	0	0	0	0	0	0	0
PFLB017	Flamed chicken	Couronne 2	0	0	1.28916	0	0	0	0	0	0	0	0	0	0	0	0	0
PFLB018	Flamed chicken	Couronne 2	0	0	0	0	0.281325	0.0161868	0	0	41.3687	0	0	0	0	0	0	0
PFLB019	Flamed chicken	Couronne 2	0	0	1.68554	0	0	0	0	0	0	0	0	0	0	0	0	0
PFLB020	Flamed chicken	Couronne 3	0.289157	0	0	0	0	0	0	0	0	0	0	0	0	0	0	0
PFLB021	Flamed chicken	Couronne 3	0	0	0	0	0.281325	0.00255581	0	0	0	0	0	0	0	0	0	0
PFLB022	Flamed chicken	Couronne 3	0	0	0	0	0	0	0	0	0	0	0	0	0	0	0	0
PFLB023	Flamed chicken	Couronne 3	0	0	1.08133	0.724997	0	0	2.80964	0	0	0	0	0	0	0	0	0
PFLB024	Flamed chicken	Couronne 3	0	0	0.473494	0	0	0	0	0	0	0	0	0	0	0	0	0
PFLB025	Flamed chicken	Couronne 3	0	0	0.990964	0.189982	0	0	0	0	0	0	0	0	0	0	0	0
PFLB026	Flamed chicken	Couronne 3	0.878313	0.741184	0.591566	0	0	0	0	0	0	0	0	0	0	0	0	0
PFLB027	Flamed chicken	Couronne 3	0	0	0	0	0	0	0	0	0	0	0	0	0	0	0	0
PFLB028	Flamed chicken	Couronne 2	0	0	0.572289	0	0	0	0	0	0	0	0	0	0	0	0	0
PFLB029	Flamed chicken	Couronne 2	0.318072	0	0	0	0	0	0	0	5.95723	2.78839	0	0	12.0108	0	0	0
PG001	Grilled chicken	Couronne 1	0	0.0766742	0	0	0	0	0	0	0	0	0	0	0	0	0	0
PG002	Grilled chicken	Couronne 1	0	0	0	0	0	0	0	0	0	0	0.590361	0	0	0	0	0
PG003	Grilled chicken	Couronne 1	0	0	0	0	0	0	0	0	0	0	0	0	0	0	2.81325	0.0783781
PG004	Grilled chicken	Couronne 1	0	0	0.303614	0	0	0	0	0	0	0	0	0	0	0	2.93976	0
PG005	Grilled chicken	Couronne 1	0	0	0	0	0	0	0	0	0	0	0	0	0	0	0	0
PG006	Grilled chicken	Couronne 1	0.240964	0	1.79277	0	0	0	0	0	0	0	1.02892	0	0	0	0	0
PG007	Grilled chicken	Couronne 1	0	0.080082	0	0	0	0	0	0	44.6777	0.171239	0	0	14.1331	1.45766	2.42651	1.91174
PG008	Grilled chicken	Couronne 1	0	0	0	0	0	0	0.533735	0	0	0	0	0	0	0	0	0
PG009	Grilled chicken	Couronne 1	0	0	0	0	0	0	0	0	0	0	0	0	0	0	0	0
PG010	Grilled chicken	Couronne 2	0	0	0	0	0	0	0	0	0	0	0	0	0	0	2.23675	0.0860455
PG011	Grilled chicken	Couronne 2	0.275904	0.0545239	0	0	0	0	0	0	0	0	0.827711	0.0170387	0	0	0	0
PG012	Grilled chicken	Couronne 2	1.13313	0.00425968	0	0	0	0	0	0	12.1741	2.06765	0	0	1.42892	0	0	0
PG013	Grilled chicken	Couronne 2	0	0	1.72651	0	0	0	0	0	0	0	1.20783	0.0298178	3.45964	0.305845	0	0
PG014	Grilled chicken	Couronne 2	0	0	0	0	0	0	0	0	0	0	0.979518	0.0425968	0	0	0	0
PG016	Grilled chicken	Couronne 2	0	0	0	0	0	0	0	0	0	0	0	0	0	0	1.4512	0.612542
PG017	Grilled chicken	Couronne 2	0	0	0	0	0	0	1.36265	0	0	0	0	0	0	0	0	0
PG020	Grilled chicken	Couronne 2	0.14759	0.00425968	0	0	0	0	0	0	0	0	0.618072	0.0238542	0	0	2.17892	0.355257
PG021	Grilled chicken	Couronne 2	0	0	0	0	0	0	0	0	0	0	0	0	0	0	1.60723	0
PG022	Grilled chicken	Couronne 2	0	0	0	0	0	0	0	0	0	0	0.589157	0.00681549	0	0	0	0
PG022	Grilled chicken	Couronne 2	0	0	0	0	0	0	0	0	0	0	0	0	0	0	0	0
PG023	Grilled chicken	Couronne 2	0	0	0	0	0	0	0	0	0	0	0	0	0	0	0	0
PG024	Grilled chicken	Couronne 2	0	0	0	0	0	0	0	0	0	0	1.5253	0.0545239	0	0	0	0
PG025	Grilled chicken	Couronne 2	0.312048	0.110752	0	0	0	0	0	0	0	0	1.65301	0	0	0	0	0
PG026	Grilled chicken	Couronne 2	0	0	0	0	0	0	0	0	0	0	0	0	0	0	0	0
PG027	Grilled chicken	Couronne 2	0	0.100528	0.46506	0.0851936	0	0	0	0	0	0	0	0	0	0	1.25422	0
PG028	Grilled chicken	Couronne 2	0	0	0	0	0	0	0	0	0	0	2.20241	0	0	0	0	0
PG029	Grilled chicken	Couronne 2	0	0	0.416867	0	0	0	0	0	0	0	0	0	0	0	0	0
PG030	Grilled chicken	Couronne 2	0.13012	0	0	0	0	0	0	0	0	0	1.08795	0	0	0	0.871084	0
PG031	Grilled chicken	Couronne 2	0	0	0	0	0	0	0	0	0	0	0	0	0	0	0	0
PG032	Grilled chicken	Couronne 2	0	0	0.629518	0.0570797	0	0	0	0	1.26506	0	0	0	0	0	0	0
PG033	Grilled chicken	Couronne 2	0	0	0	0	0	0	0	0	0	0	0	0	0	0	0.987952	0.209576
PG034	Grilled chicken	Couronne 2	4.46807	0.125235	7.07831	0.0596355	0	0	0	0	44.7265	1.39717	0	0	2.12229	0.9022	0	0
PG035	Grilled chicken	Couronne 2	0	0	0.210843	0.0255581	0	0	0	0	0	0	0.275301	0.389335	6.09639	0	0	0
PG036	Grilled chicken	Couronne 2	0.289157	0	0.563253	0.116715	0	0	0	0	0	0	0.468072	0.661954	0	0	0	0
PG037	Grilled chicken	Couronne 2	0	0	0.230723	0.326291	0	0	0.507831	0.0434487	0	0	0	0	0	0	0.490964	0.0979726
PG038	Grilled chicken	Couronne 2	0	0	0	0	0	0	0.11506	0.00937129	0	0	0	0	0	0	0	0
PG039	Grilled chicken	Couronne 3	0	0	0	0	0	0	0	0	0	0	0.893976	0	1.03614	0	0	0
PG040	Grilled chicken	Couronne 3	0	0	0	0	0	0	0	0	0	0	0	0	0	0	0.831325	0
PG042	Grilled chicken	Couronne 3	0	0	0	0	0	0	0	0	0	0	0	0	0	0	0	0
PG043	Grilled chicken	Couronne 3	0	0	0	0	0	0	0	0	0	0	1.9512	0.898792	0	0	0	0
PG044	Grilled chicken	Couronne 3	0	0	0	0	0	0	0	0	0	0	0	0	2.80241	0.579316	0.577108	0
PG045	Grilled chicken	Couronne 3	0	0	0.306024	0.00340774	0	0	0.178313	0.0153348	0	0	0.675301	0.0230023	0	0	0	0
PG046	Grilled chicken	Couronne 3	0	0	0	0	0	0	0	0	1.05542	0	0	0	0	0	0	0
PG047	Grilled chicken	Couronne 3	0	0	0	0	0	0	0	0	0	0	0	0	0	0	0	0
PG048	Grilled chicken	Couronne 3	0.508554	0	0.624096	0.368036	0	0	0	0	0	0	0	0	0	0	0	0
PG049	Grilled chicken	Couronne 3	0	0	1.04578	0	0	0	0	0	0	0	0	0	0	0	0	0
PG050	Grilled chicken	Couronne 3	0	0	0.183133	0.258989	0	0	0.148193	0.0340774	1.7494	0	0	0	0	0	0	0
PG051	Grilled chicken	Couronne 3	2.35181	0	0	0	0	0	0	0	1.7494	0	0.955422	0	0	0	0	0
PG052	Grilled chicken	Couronne 3	0	0	0.298193	0.00766742	0	0	0.136747	0.00255581	0	0	0.607229	0.00170387	0	0	0	0
PG053	Grilled chicken	Couronne 3	0	0	0.271687	0.00425968	0	0	0	0	0	0	0	0	0	0	0.784337	0
PG054	Grilled chicken	Couronne 3	0	0	0	0	0	0	0	0	0	0	0	0	0	0	1.08976	0.0315216
PG055	Grilled chicken	Couronne 3	0	0	0	0	0	0	0	0	0	0	0	0	0.515663	0	0	0
PG056	Grilled chicken	Couronne 3	0	0	1.1	0	0	0	0	0	0	0	1.1988	0	0	0	0	0
PG057	Grilled chicken	Couronne 3	0	0	0.518072	0	0	0	0	0	0	0	1.62711	0.0468565	0	0	0	0
PG058	Grilled chicken	Couronne 3	0	0	0	0	0	0	0	0	0	0	0	0	0	0	0	0
PG059	Grilled chicken	Couronne 3	0.374699	0	0	0	0	0	0	0	0	0	0.840964	0	0	0	0	0
PG060	Grilled chicken	Couronne 3	0.148193	0	0	0	0	0	0	0	0	0	3.20964	0.504346	0	0	0	0
PG061	Grilled chicken	Couronne 3	0	0	0.734337	0.370592	0	0	0	0	0	0	1.14036	0.0724145	0	0	0	0
PG062	Grilled chicken	Couronne 3	0.28494	0.092861	0.357831	0	0	0	0	0	0	0	0.807229	0.0153348	0	0	0	0
PG063	Grilled chicken	Couronne 3	0	0	0	0	0	0	0	0	0	0	0	0	0	0	0	0
PG064	Grilled chicken	Couronne 3	0	0	0	0	0	0	0	0	0	0	0	0	2.32048	0	0	0
PG065	Grilled chicken	Couronne 2	0	0	0	0	0	0	0	0	0	0	0	0	0	0	0	0
PG066	Grilled chicken	Couronne 2	0	0	0.26506	0	0	0	0	0	0	0	1.0759	0.0306697	2.01386	0.384223	1.4	0
